# Supplementary material for: Defining an Ultra-Low Risk Group in Asymptomatic IgM Monoclonal Gammopathy
Source: Cancers (Basel). 2021 Apr 23;13(9):2055. doi: 10.3390/cancers13092055 (PMC8122982; doi:10.3390/cancers13092055)
Supplement: Supplementary file 1 [file cancers-13-02055-s001.zip]

Archive with 1 entries (1 files):
- cancers-1157569-supplementary.pdf
